# Supplementary material for: Aurora kinase A localises to mitochondria to control organelle dynamics and energy production
Source: eLife. 2018 Aug 2;7:e38111. doi: 10.7554/eLife.38111 (PMC6140714; doi:10.7554/eLife.38111)
Supplement: Supplementary file 4. — This file includes the name, the genotype and the source/identifier of the Drosophila strains used. [file elife-38111-supp4.xlsx]

## Sheet: Foglio1
Name used in publication	GENOTYPES	Source	Identifiers
WT (w1118)	w1118
Sca-Gal4	sca-GAL4	PMID: 2125959
mitoDendra2	UAS-mito-Dendra (on II)	Thomas Rival: to be published
aurA ST	aurAST	PMID: 23685146
aurA 3A	aurA3A	this paper
aurA 2G	aurA2G	this paper
aurA dsRNA	UAS-AurAdsRNA	Vienna Drosophila RNAi Center	VDRC : 108446
aurA exel	UAS-aurA.Exel (on III)	Bloomington Drosophila Stock Center	BDSC: 8376
aurA exel	UAS-aurA.Exel (on II)	Bloomington Drosophila Stock Center	BDSC: 8377
Drp1	UAS-Drp1	Bloomington Drosophila Stock Center	BDSC: 51647
