# Supplementary material for: Aurora kinase A localises to mitochondria to control organelle dynamics and energy production
Source: eLife. 2018 Aug 2;7:e38111. doi: 10.7554/eLife.38111 (PMC6140714; doi:10.7554/eLife.38111)
Supplement: Supplementary file 5. — This file includes the genotype of the Drosophila crossings used in this study, together with the corresponding figure panels. [file elife-38111-supp5.xlsx]

## Sheet: Foglio1
GENOTYPES	PANELS
w1118; Sca-GAL4, UAS-Mito Dendra / +	Fig. 3B and Fig. supplemental 4B, C (WT)
Sca-GAL4, UAS-mito-Dendra / + ; aurAST/2G	Fig. supplemental 4B (aurA ST/2G)
Sca-GAL4, UAS-mito-Dendra / UAS-aurAdsRNA	Fig. supplemental 4C (aurA dsRNA)
Sca-GAL4, UAS-mito-Dendra / + ; UAS-aurA.Exel / +	Fig. supplemental 4B (aurA O/E)
Sca-GAL4, UAS-mito-Dendra / + ; aurA2G/3A	Fig. supplemental 4B (aurA 2G/3A)
Sca-GAL4, UAS-mito-Dendra / + ; aurAST/+	Fig. supplemental 4B (aurA ST/+)
Sca-GAL4, UAS-mito-Dendra / + ; aurA2G/+	Fig. supplemental 4B (aurA 2G/+)
Sca-GAL4, UAS-mito-Dendra / + ; aurA3A/+	Fig. supplemental 4B (aurA 3A/+)
Sca-GAL4, UAS-mito-Dendra / UAS-aurA.Exel; +	Fig. supplemental 6G (aurA O/E; +)
Sca-GAL4, UAS-mito-Dendra / UAS-aurA.Exel; UAS-Drp1 / +	Fig. supplemental 6G (aurA O/E; Drp1)
Sca-GAL4, UAS-mito-Dendra / + ; UAS-Drp1 / +	Fig. supplemental 6G (+; Drp1)
