# Supplementary material for: Aurora kinase A localises to mitochondria to control organelle dynamics and energy production
Source: eLife. 2018 Aug 2;7:e38111. doi: 10.7554/eLife.38111 (PMC6140714; doi:10.7554/eLife.38111)
Supplement: Supplementary file 7. — This file includes the primary and secondary antibodies used together with the brand name, the catalogue number and the dilution used. [file elife-38111-supp7.xlsx]

## Sheet: Feuil1
Primary Ab	Catalogue n°	Primary Ab dilution	Secondary Ab or PAG Reference
Mouse anti-AURKA	Home made (ref. # 46)	pure	GAM, Aurion 810-044
		pure	PAG 15 nm, CMC Utrecht
Rabbit anti-GFP	Life Science A11122	0.02	GAR, Aurion 806-011
		0.02	GAR ultra small, Aurion 800-011
		0.02	PAG 15 nm, CMC Utrecht
Chicken anti-GFP	Abcam ab13970	0.02	RAC, Aurion 810-222
Rabbit anti-SOD2	Santa Cruz sc30080	0.025	PAG 15 nm, CMC Utrecht
Rabbit anti-GFP	Life Science A11122	1/50	PAG 15 nm, CMC Utrecht
No	__	__	GAM, Aurion 810-044
			PAG 15 nm, CMC Utrecht
